# Supplementary material for: Does a Vegetarian Diet Affect the Levels of Myokine and Adipokine in Prepubertal Children?
Source: J Clin Med. 2021 Sep 3;10(17):3995. doi: 10.3390/jcm10173995 (PMC8432473; doi:10.3390/jcm10173995)
Supplement: Supplementary file 1 [file jcm-10-03995-s001.zip]

Archive with 1 entries (1 files):
- jcm-1299237-supplementary.pdf
